# Supplementary material for: CX3CL1 Action on Microglia Protects from Diet-Induced Obesity by Restoring POMC Neuronal Excitability and Melanocortin System Activity Impaired by High-Fat Diet Feeding
Source: Int J Mol Sci. 2022 Jun 7;23(12):6380. doi: 10.3390/ijms23126380 (PMC9224384; doi:10.3390/ijms23126380)
Supplement: Supplementary file 1 [file ijms-23-06380-s001.zip]

Archive with 1 entries (1 files):
- ijms-1743561-supplementary.pdf
